# Supplementary material for: Phenylalanine-Rich Peptides Potently Bind ESAT6, a Virulence Determinant of Mycobacterium tuberculosis, and Concurrently Affect the Pathogen's Growth
Source: PLoS One. 2009 Nov 10;4(11):e7615. doi: 10.1371/journal.pone.0007615 (PMC2768790; doi:10.1371/journal.pone.0007615)
Supplement: Table S1 — Differentially regulated genes in microarray experiments. (0.05 MB XLS) [file pone.0007615.s001.xls]

## Sheet: upregulated genes
Genes upregulated in microarray experiments
Name	Gene Symbol	Gene Name	Z Ratio	Ttest
Rv0410c	pknG	SERINE/THREONINE-PROTEIN KINASE PKNG (PROTEIN KINASE G) (STPK G)	1.51023	0.0177252
Rv2479c		PROBABLE TRANSPOSASE	1.51568	0.0473438
MT1622.1		hypothetical protein	1.53149	0.0351119
MT0291.4		hypothetical protein	1.56332	0.011014
Rv1427c	fadD12	acyl-CoA synthase	1.56617	0.016782
Rv3533c	PPE62	PPE FAMILY PROTEIN	1.5749	0.00451092
Rv2861c	mapB	methionine aminopeptidase	1.58712	0.036987
Rv3689		PROBABLE CONSERVED TRANSMEMBRANE PROTEIN	1.61143	0.0298543
Rv1986		PROBABLE CONSERVED INTEGRAL MEMBRANE PROTEIN	1.6153	0.0329671
Rv1267c	embR	PROBABLE TRANSCRIPTIONAL REGULATORY PROTEIN EMBR	1.62197	0.0285384
Rv0355c	PPE8	PPE FAMILY PROTEIN	1.62325	0.0155602
Rv0235c		PROBABLE CONSERVED TRANSMEMBRANE PROTEIN	1.634	0.0371898
Rv0037c		PROBABLE CONSERVED INTEGRAL MEMBRANE PROTEIN	1.65402	0.0154142
Rv1393c		PROBABLE MONOXYGENASE	1.67362	0.0426493
Rv1067c	PE_PGRS19	PE-PGRS FAMILY PROTEIN	1.70783	0.0499565
Rv3838c	pheA	prephenate dehydratase	1.71438	0.0391921
Rv1934c	fadE17	PROBABLE ACYL-CoA DEHYDROGENASE FADE17	1.71934	0.0437296
Rv0217c	lipW	POSSIBLE ESTERASE LIPW	1.75653	0.0141493
Rv1899c	lppD	POSSIBLE LIPOPROTEIN LPPD	1.76842	0.00943479
MT0025		hypothetical protein	1.78036	0.0429999
Rv1765c		hypothetical protein	1.80222	0.0021023
Rv2793c	truB	tRNA pseudouridine synthase B	1.80252	0.012465
Rv3895c		PROBABLE CONSERVED MEMBRANE PROTEIN	1.80356	0.0232789
Rv3868		hypothetical protein	1.84151	0.0265256
Rv3187		PROBABLE TRANSPOSASE	1.84253	0.0286679
Rv1911c	lppC	PROBABLE LIPOPROTEIN LPPC	1.85461	0.0079159
Rv1140		PROBABLE INTEGRAL MEMBRANE PROTEIN	1.86311	0.0322441
Rv1819c		PROBABLE DRUGS-TRANSPORT TRANSMEMBRANE ATP-BINDING PROTEIN ABC TRANSPORTER	1.86626	0.00152121
MT1416		desaturase-related protein	1.8688	0.0102395
Rv3624c	hpt	hypoxanthine-guanine phosphoribosyltransferase	1.90135	0.0451056
Rv0066c	icd2	PROBABLE ISOCITRATE DEHYDROGENASE [NADP] ICD2 (OXALOSUCCINATE DECARBOXYLASE) (IDH) (NADP+-SPECIFIC ICDH) (IDP)	1.91386	0.0196972
Rv2777c		hypothetical protein	1.91796	0.0437275
Rv0693	pqqE	PROBABLE COENZYME PQQ SYNTHESIS PROTEIN E PQQE (COENZYME PQQ SYNTHESIS PROTEIN III)	1.92884	0.0194151
Rv1493	mutB	methylmalonyl-CoA mutase	1.94238	0.00245052
Rv3860		hypothetical protein	1.99071	0.0165832
Rv0097		POSSIBLE OXIDOREDUCTASE	1.99127	0.006203
Rv0917	betP	POSSIBLE GLYCINE BETAINE TRANSPORT INTEGRAL MEMBRANE PROTEIN BETP	2.35954	0.0184955
Rv3877		PROBABLE CONSERVED TRANSMEMBRANE PROTEIN	2.67338	0.0264916

## Sheet: downregulated genes
Genes downregulated in microarray experiments
Name	Gene Symbol	Gene Name	Z Ratio	Ttest
MT3427	moaA-3	molybdopterin cofactor biosynthesis protein A	-9.79616	0.0127092
MT3248		PPE family protein	-9.10587	0.00931233
Rv0389	purT	5'-phosphoribosylglycinamide transformylase	-8.30647	0.0226732
Rv3841	bfrB	POSSIBLE BACTERIOFERRITIN BFRB	-6.29837	0.000179974
MT3426		pterin-4-alpha-carbinolamine dehydratase	-5.38265	0.014229
MT1442		transcriptional regulator, CopG family	-5.11585	0.000236926
Rv1398c		hypothetical protein	-5.03943	6.75677e-06
MT3762		hypothetical protein	-4.95566	0.0001802
Rv3615c		hypothetical protein	-4.71234	2.4809e-06
MT3427.1		hypothetical protein	-4.12893	0.0267341
Rv3407		hypothetical protein	-3.99619	0.000145344
Rv2031c	hspX	HEAT SHOCK PROTEIN HSPX (ALPHA-CRSTALLIN HOMOLOG) (14 kDa ANTIGEN) (HSP16.3)	-3.87957	0.00237102
Rv0810c		hypothetical protein	-3.86257	0.0161533
Rv0379	secE2	POSSIBLE PROTEIN TRANSPORT PROTEIN SECE2	-3.71687	0.0310069
Rv1738		hypothetical protein	-3.48789	0.00204297
MT2283		hypothetical protein	-3.43603	0.00017913
Rv2058c	rpmB2	50S ribosomal protein L28	-3.21065	0.00851051
Rv3385c		hypothetical protein	-3.17076	0.000477118
Rv1094	desA2	POSSIBLE ACYL-[ACYL-CARRIER PROTEIN] DESATURASE DESA2 (ACYL-[ACP] DESATURASE) (STEAROYL-ACP DESATURASE)	-3.11271	0.0209245
MT1409		hypothetical protein	-3.10023	0.000350932
Rv3320c		hypothetical protein	-3.09253	0.00818837
Rv3616c		CONSERVED HYPOTHETICAL ALANINE AND GLYCINE RICH PROTEIN	-3.08584	0.000319311
MT1025.3		hypothetical protein	-3.03791	0.0208229
Rv0824c	desA1	PROBABLE ACYL-[ACYL-CARRIER PROTEIN] DESATURASE DESA1 (ACYL-[ACP] DESATURASE) (STEAROYL-ACP DESATURASE) (PROTEIN DES)	-3.02836	0.0306018
Rv1594	nadA	quinolinate synthetase	-2.99343	0.0261301
Rv1846c		POSSIBLE TRANSCRIPTIONAL REGULATORY PROTEIN	-2.96927	2.47628e-05
MT1759		hypothetical protein	-2.93086	0.000617839
Rv0285	PE5	PE FAMILY PROTEIN	-2.92966	0.00177304
Rv3614c		hypothetical protein	-2.90808	0.00630789
MT0719.1		hypothetical protein	-2.80268	0.0320116
MT3756.2		hypothetical protein	-2.79766	0.0154164
MT3436		hypothetical protein	-2.76753	0.000674678
Rv1925	fadD31	acyl-CoA synthase	-2.69177	0.0168721
Rv1914c		hypothetical protein	-2.69096	0.0241073
Rv3881c		CONSERVED HYPOTHETICAL ALANINE AND GLYCINE RICH PROTEIN	-2.67553	0.0433577
Rv3408		hypothetical protein	-2.67479	0.00310695
MT1478		hypothetical protein	-2.66699	0.0178369
Rv0288	esxH	LOW MOLECULAR WEIGHT PROTEIN ANTIGEN 7 ESXH (10 kDa ANTIGEN) (CFP-7) (PROTEIN TB10.4)	-2.63944	0.0405369
Rv0250c		hypothetical protein	-2.61998	0.0367895
Rv2111c		hypothetical protein	-2.56558	3.71108e-05
MT1285		hypothetical protein	-2.56343	0.0135508
Rv3583c		POSSIBLE TRANSCRIPTION FACTOR	-2.5617	0.00411443
MT1054.1		hypothetical protein	-2.56103	0.0420514
Rv1721c		hypothetical protein	-2.55784	0.0432302
Rv3842c	glpQ1	PROBABLE GLYCEROPHOSPHORYL DIESTER PHOSPHODIESTERASE GLPQ1 (GLYCEROPHOSPHODIESTER PHOSPHODIESTERASE)	-2.54452	0.00186214
MT2209	ftsZ	cell division protein FtsZ	-2.54435	0.0326487
MT3275.1		hypothetical protein	-2.52912	0.0161004
Rv3459c	rpsK	30S ribosomal protein S11	-2.52063	0.000133824
MT2155	tatA	twin argininte translocase protein A	-2.45056	0.0341494
MT3986		hypothetical protein	-2.44468	0.0203972
Rv1089	PE10	PE FAMILY PROTEIN	-2.43226	0.0208448
Rv0287	esxG	ESAT-6 LIKE PROTEIN ESXG (CONSERVED HYPOTHETICAL PROTEIN TB9.8)	-2.42056	0.00291281
Rv2055c	rpsR	30S ribosomal protein S18	-2.40885	0.0105314
MT2201		hypothetical protein	-2.40138	0.000181
Rv1693		hypothetical protein	-2.39744	0.0429008
Rv2040c		Probable sugar-transport integral membrane protein ABC transporter	-2.39411	0.0474505
MT2653		hypothetical protein	-2.39215	0.0371887
MT1479.1		hypothetical protein	-2.39176	0.0101197
Rv3130c		hypothetical protein	-2.35145	0.00572783
Rv2104c		hypothetical protein	-2.34578	0.0173379
MT3220.2		hypothetical protein	-2.34521	0.0396974
MT0724.1		hypothetical protein	-2.33756	0.00664653
MT3653.1		hypothetical protein	-2.30943	0.0266013
Rv0722	rpmD	50S ribosomal protein L30	-2.30842	0.00908176
MT3174.2		hypothetical protein	-2.30579	0.0212349
MT1922		hypothetical protein	-2.29224	0.0188245
Rv1113		hypothetical protein	-2.285	0.0438866
Rv0239		hypothetical protein	-2.2676	0.00256585
MT3718.1		hypothetical protein	-2.26018	0.0268283
MT3449.1		hypothetical protein	-2.25554	0.0160614
MT2159		PE family-related protein	-2.25543	0.00616067
Rv3355c		hypothetical protein	-2.24942	0.00651671
MT3754		hypothetical protein	-2.24807	0.0447115
Rv3219	whiB1	PROBABLE TRANSCRIPTIONAL REGULATORY PROTEIN WHIB-LIKE WHIB1	-2.23029	0.039423
Rv0420c		POSSIBLE TRANSMEMBRANE PROTEIN	-2.22517	0.041216
Rv1444c		hypothetical protein	-2.22211	0.0426726
Rv2377c	mbtH	PUTATIVE CONSERVED PROTEIN MBTH	-2.21754	0.0489052
Rv1055		POSSIBLE INTEGRASE (FRAGMENT)	-2.21366	0.0283507
Obsolete		Obsolete	-2.17238	0.022399
MT0740.1		hypothetical protein	-2.1697	0.0142709
Rv2128		PROBABLE CONSERVED TRANSMEMBRANE PROTEIN	-2.15546	0.0269716
Rv1573		Probable phiRV1 phage protein	-2.13993	0.0183639
Rv1306	atpF	ATP synthase subunit B	-2.13808	0.0237751
Rv0634B	rpmG2	50S ribosomal protein L33	-2.10739	0.0112481
Rv1996		hypothetical protein	-2.08618	0.00610972
MT1401		hypothetical protein	-2.08495	0.0120012
Rv0559c		POSSIBLE CONSERVED SECRETED PROTEIN	-2.0541	0.0116254
MT0036		hypothetical protein	-2.05318	0.0212056
MT2623		DNA-binding protein, CopG family	-2.04142	0.00345151
MT1367.1		hypothetical protein	-2.0411	0.0441848
MT1151		hypothetical protein	-2.03552	0.0281124
Rv1724c		hypothetical protein	-2.00257	0.0197674
Rv3607c	folB	PROBABLE DIHYDRONEOPTERIN ALDOLASE FOLB (DHNA)	-1.99768	0.0465099
Rv1561		hypothetical protein	-1.95889	0.0372183
Rv3418c	groES	co-chaperonin GroES	-1.95467	0.0144879
MT1448		transcriptional regulator, MarR family	-1.95139	0.0127436
MT0328		hypothetical protein	-1.94801	0.0114353
MT1490		hypothetical protein	-1.94106	0.011852
MT2115		hypothetical protein	-1.93657	0.0210424
MT0645.2		hypothetical protein	-1.93154	0.045095
MT3679		transcriptional regulator, TetR family	-1.91414	0.0143563
MT2931		hypothetical protein	-1.91211	0.0468119
MT1116		hypothetical protein	-1.90938	0.0165594
Rv2562		hypothetical protein	-1.90636	0.0402317
Rv0027		hypothetical protein	-1.89884	0.0376275
Rv3458c	rpsD	30S ribosomal protein S4	-1.88881	0.00668293
MT1172.1		hypothetical protein	-1.86473	0.0107475
Rv0100		hypothetical protein	-1.85003	0.0206366
MT3876.1		hypothetical protein	-1.84101	0.0243619
Rv1593c		hypothetical protein	-1.83665	0.0261229
Rv1642	rpmI	50S ribosomal protein L35	-1.83372	0.0169979
Rv2241	aceE	pyruvate dehydrogenase subunit E1	-1.83228	0.0484796
Rv0282		hypothetical protein	-1.78789	0.0216147
MT3084		hypothetical protein	-1.77659	0.0495704
MT2407		hypothetical protein	-1.75593	0.0159083
MT1747		hypothetical protein	-1.74826	0.00707698
Rv0705	rpsS	30S ribosomal protein S19	-1.7477	0.0290452
MT3290.2		hypothetical protein	-1.73839	0.0448462
MT1192		hypothetical protein	-1.73679	0.0187105
Rv1473A		POSSIBLE TRANSCRIPTIONAL REGULATORY PROTEIN	-1.72077	0.00153342
Rv1560		hypothetical protein	-1.70947	0.0155109
Rv0965c		hypothetical protein	-1.68969	0.0446941
Rv2369c		hypothetical protein	-1.68862	0.0297065
Rv0703	rplW	50S ribosomal protein L23	-1.67142	0.0300211
Rv1576c		Probable phiRV1 phage protein	-1.64611	0.0420788
MT3139.1		hypothetical protein	-1.64042	0.0441047
MT3858		hypothetical protein	-1.63111	0.0433164
MT1775		hypothetical protein	-1.6258	0.0486676
Rv2246	kasB	3-oxoacyl-(acyl carrier protein) synthase	-1.62387	0.0147279
MT1717		hypothetical protein	-1.58649	0.0194936
Rv3211	rhlE	PROBABLE ATP-DEPENDENT RNA HELICASE RHLE	-1.55344	0.0256349
Rv1080c	greA	transcription elongation factor GreA	-1.54649	0.0213151
Rv2830c		hypothetical protein	-1.54212	0.0408259
Rv0416	thiS	sulfur carrier protein ThiS	-1.53862	0.014565
MT3953		hypothetical protein	-1.52614	0.0154538
Rv1177	fdxC	PROBABLE FERREDOXIN FDXC	-1.51957	0.0383138
Rv1275	lprC	POSSIBLE LIPOPROTEIN LPRC	-1.50637	0.0338404
MT2420		hypothetical protein	-1.50144	0.0213654
